# Supplementary material for: Reconstructing smoking history through dental cementum analysis - a preliminary investigation on modern and archaeological teeth
Source: PLoS One. 2025 May 27;20(5):e0323812. doi: 10.1371/journal.pone.0323812 (PMC12111438; doi:10.1371/journal.pone.0323812)
Supplement: Table S1 — Complete data and metadata of modern and archaeological samples. The table summarizes samples metadata regarding the time period (archaeological or modern); tooth type (following FDI identification system); dental pathologies; smoking habits; and real age of the samples (Real_Age and Real_Age_1 – the latter has been added for the archaeological samples, whose age was estimated and whose age range was averaged for the purpose of this study). The table also shows the outcome of the analyses carried out in this study (occurrence of the smoking damage; the total count of the increments counted (IL_Count); the measurement of cementum width (Width); and prediction of age (Predicted_Age)). “Occlusion_Age” refers to the standardised age at which teeth come into occlusion, according to AlQahtani et al., 2010 [38]. (XLSX) [file pone.0323812.s001.xlsx]

## Sheet: Sheet1
Sample_ID	Sample	Period	Quadrant	Tooth_Type	Tooth	Dental_Pathology_1	Dental_Pathologies	Smoking_Habits	Smoking_Damage	Occlusion_Age	Real_Age	Real_Age_1	IL_Count	Width	Predicted_Age
VP_H_002	1	Modern	2	8	2_8	Non Impacted	Periodontal Disease	Non Smoker	no	18	68	68	44.5	168.561	62.5
VP_H_003	2	Modern	4	1	4_1	Non Impacted	Periodontal Disease	Non Smoker	no	7.5	67	67	43.8	133.518	51.3
VP_H_004	3	Modern	4	2	4_2	Non Impacted	Periodontal Disease	Non Smoker	no	7.5	67	67	27.2	87.544	34.7
VP_H_005	4	Modern	4	3	4_3	Non Impacted	Periodontal Disease	Non Smoker	no	10.5	67	67	54.8	182.18	65.3
VP_H_006	5	Modern	2	2	2_2	Non Impacted	Caries	Smoker	no	8.5	40	40	36.4	97.181	44.9
VP_H_007	6	Modern	2	5	2_5	Non Impacted	Caries	Smoker	no	12.5	40	40	24.4	71.823	36.9
VP_H_010	7	Modern	2	1	2_1	Non Impacted	Periodontal Disease	Ex Smoker	no	7.5	65	65	47	116.544	54.5
VP_H_011	8	Modern	3	4	3_4	Non Impacted	Periodontal Disease	Non Smoker	no	11.5	70	70	20.2	76.839	31.7
VP_H_012	9	Modern	3	3	3_3	Non Impacted	Periodontal Disease	Non Smoker	no	10.5	70	70	27	87.762	37.5
VP_H_013	10	Modern	2	5	2_5	Non Impacted	Periodontal Disease	Smoker	no	12.5	73	73	42.7	157.004	55.2
VP_H_016	11	Modern	3	2	3_2	Non Impacted	Periodontal Disease	Non Smoker	no	7.5	80	80	25.2	71.495	32.7
VP_H_017	12	Modern	4	3	4_3	Non Impacted	Periodontal Disease	Smoker	yes	10.5	55	55	47.6	153.782	58.1
VP_H_018	13	Modern	2	2	2_2	Non Impacted	Caries	Smoker	no	8.5	46	46	17.8	53.59	26.3
VP_H_019	14	Modern	3	1	3_1	Non Impacted	Periodontal Disease	Smoker	no	7.5	46	46	20.6	70.872	28.1
VP_H_020	15	Modern	4	1	4_1	Non Impacted	Periodontal Disease	Smoker	no	7.5	46	46	20.2	62.557	27.7
VP_H_022	16	Modern	3	4	3_4	Non Impacted	Periodontal Disease	Smoker	no	11.5	54	54	22	68.67	33.5
VP_H_023	17	Modern	3	5	3_5	Non Impacted	Periodontal Disease	Smoker	no	12.5	54	54	17	63.649	29.5
VP_H_024	18	Modern	3	4	3_4	Non Impacted	Periodontal Disease	Non Smoker	no	11.5	74	74	36	125.107	47.5
VP_H_025	19	Modern	4	5	4_5	Non Impacted	Periodontal Disease	Non Smoker	no	12.5	58	58	36	117.402	48.5
VP_H_026	20	Modern	1	3	1_3	Non Impacted	Periodontal Disease	Ex Smoker	yes	12.5	58	58	41.7	137.399	54.2
VP_H_027	21	Modern	4	3	4_3	Non Impacted	Caries	Non Smoker	no	10.5	60	60	48.2	128.929	58.7
VP_H_028	22	Modern	1	2	1_2	Non Impacted	Periodontal Disease	Smoker	no	8.5	58	58	32.8	101.432	41.3
VP_H_029	23	Modern	2	3	2_3	Non Impacted	Periodontal Disease	Smoker	no	12.5	58	58	37.2	125.637	49.7
VP_H_030	24	Modern	1	8	1_8	Impaction	Impaction	Smoker	indet	18	35	35	22	87.496	40
VP_H_031	25	Modern	4	4	4_4	Non Impacted	Caries	Non Smoker	no	11.5	86	86	28	87.2	39.5
VP_H_032	26	Modern	2	8	2_8	Impaction	Impaction	Non Smoker	no	18	24	24	8.5	45.4361	26.5
VP_H_033	27	Modern	1	2	1_2	Non Impacted	Periodontal Disease	Ex Smoker	indet	8.5	56	56	38.6	103.908	47.1
VP_H_034	28	Modern	4	1	4_1	Non Impacted	Periodontal Disease	Non Smoker	no	7.5	80	80	48	114.677	55.5
VP_H_036	29	Modern	1	5	1_5	Non Impacted	Periodontal Disease	Non Smoker	no	12.5	53	53	42.2	108.412	54.7
VP_H_038	30	Modern	4	2	4_2	Non Impacted	Periodontal Disease	Ex Smoker	yes	7.5	64	64	68.4	194.242	75.9
VP_H_039	31	Modern	2	3	2_3	Impaction	Impaction	Smoker	no	12.5	56	56	45	153.852	57.5
VP_H_040	32	Modern	1	1	1_1	Non Impacted	Periodontal Disease	Smoker	yes	7.5	71	71	37	163.205	44.5
VP_H_041	33	Modern	4	1	4_1	Non Impacted	Periodontal Disease	Ex Smoker	indet	7.5	61	61	61.7	169.83	69.2
VP_H_043	34	Modern	2	4	2_4	Non Impacted	Periodontal Disease	Ex Smoker	indet	11.5	68	68	66.5	244.23	78
VP_H_044	35	Modern	4	5	4_5	Non Impacted	Periodontal Disease	Non Smoker	no	12.5	58	58	43.2	114.335	55.7
VP_H_045	36	Modern	4	1	4_1	Non Impacted	Periodontal Disease	Ex Smoker	no	7.5	81	81	43.6	113.624	51.1
VP_H_051	37	Modern	1	8	1_8	Impaction	Impaction	Non Smoker	no	18	24	24	12	56.1183	30
VP_H_053	38	Modern	2	2	2_2	Non Impacted	Periodontal Disease	Smoker	no	8.5	46	46	36.7	108.982	45.2
VP_H_057	39	Modern	1	2	1_2	Non Impacted	Periodontal Disease	Smoker	no	8.5	50	50	26.3	74.433	34.8
VP_H_058	40	Modern	2	2	2_2	Non Impacted	Periodontal Disease	Smoker	no	8.5	50	50	30.2	92.21	38.7
VP_H_059	41	Modern	3	4	3_4	Non Impacted	Periodontal Disease	Ex Smoker	yes	11.5	55	55	29.2	90.097	40.7
VP_H_060	42	Modern	3	8	3_8	Impaction	Impaction	Non Smoker	no	18	28	28	51	132.911	69
VP_H_061	43	Modern	1	4	1_4	Non Impacted	Periodontal Disease	Non Smoker	no	11.5	73	73	40.5	184.696	52
VP_H_062	44	Modern	4	5	4_5	Non Impacted	Periodontal Disease	Non Smoker	indet	12.5	73	73	47.3	120.761	59.8
VP_H_065	45	Modern	4	1	4_1	Non Impacted	Periodontal Disease	Ex Smoker	indet	7.5	55	55	26.6	68.543	34.1
VP_H_066	46	Modern	3	2	3_2	Non Impacted	Periodontal Disease	Ex Smoker	indet	7.5	55	55	29.2	67.962	36.7
VP_H_067	47	Modern	3	1	3_1	Non Impacted	Periodontal Disease	Ex Smoker	no	7.5	55	55	31	75.88	38.5
VP_H_068	48	Modern	2	4	2_4	Non Impacted	Caries	Smoker	yes	11.5	39	39	28	66.241	39.5
VP_H_069	49	Modern	2	7	2_7	Non Impacted	Periodontal Disease	Smoker	yes	12.5	50	50	33	83.391	45.5
VP_H_070	50	Modern	3	1	3_1	Non Impacted	Periodontal Disease	Non Smoker	no	7.5	75	75	70	272.73	77.5
VP_H_071	51	Modern	4	1	4_1	Non Impacted	Periodontal Disease	Non Smoker	no	7.5	75	75	87	228.26	94.5
VP_H_072	52	Modern	1	3	1_3	Non Impacted	Periodontal Disease	Ex Smoker	indet	12.5	72	72	65	203.803	77.5
VP_H_073	53	Modern	2	3	2_3	Non Impacted	Periodontal Disease	Ex Smoker	yes	12.5	72	72	53	180.915	65.5
VP_H_077	54	Modern	2	1	2_1	Non Impacted	Caries	Non Smoker	yes	7.5	79	79	84	244.549	91.5
VP_H_080	55	Modern	4	3	4_3	Non Impacted	Periodontal Disease	Non Smoker	no	10.5	64	64	51	203.524	61.5
VP_H_081	56	Modern	2	1	2_1	Non Impacted	Periodontal Disease	Smoker	no	7.5	59	59	49.2	118.541	56.7
VP_H_083	57	Modern	3	1	3_1	Non Impacted	Periodontal Disease	Ex Smoker	yes	7.5	65	65	53.7	177.585	61.2
VP_H_084	58	Modern	3	2	3_2	Non Impacted	Periodontal Disease	Ex Smoker	indet	7.5	65	65	51.5	139.582	59
VP_H_085	59	Modern	4	2	4_2	Non Impacted	Periodontal Disease	Ex Smoker	yes	7.5	65	65	55.4	159.089	62.9
VP_H_086	60	Modern	3	1	3_1	Non Impacted	Periodontal Disease	Ex Smoker	yes	7.5	72	72	54	174.072	61.5
VP_H_088	61	Modern	3	5	3_5	Non Impacted	Periodontal Disease	Smoker	yes	12.5	70	70	30.25	92.589	42.75
VP_H_091	62	Modern	4	2	4_2	Non Impacted	Periodontal Disease	Smoker	yes	7.5	68	68	44.3	138.57	51.8
VP_H_096	63	Modern	1	8	1_8	Impaction	Impaction	Non Smoker	no	18	25	25	7.8	43.3604	25.8
VP_H_098	64	Modern	4	8	4_8	Impaction	Impaction	Non Smoker	no	18	25	25	10.7	40.7419	28.7
VP_H_099	65	Modern	2	8	2_8	Impaction	Impaction	Non Smoker	no	18	25	25	9.2	43.9077	27.2
VP_H_107	66	Modern	3	8	3_8	Impaction	Impaction	Non Smoker	no	18	33	33	15.5	77.5135	33.5
VP_H_119	67	Modern	4	8	4_8	Impaction	Impaction	Non Smoker	no	18	19	19	7.6	40.5457	25.6
VP_H_134	68	Modern	3	8	3_8	Impaction	Impaction	Non Smoker	no	18	26	26	14.5	64.2817	32.5
VP_H_135	69	Modern	4	8	4_8	Impaction	Impaction	Non Smoker	no	18	35	35	24	76.9264	42
VP_H_164	70	Modern	3	8	3_8	Impaction	Impaction	Non Smoker	no	18	26	26	11.2	51.7421	29.2
VP_ARC_001	71	Archaeological	2	3	2_3	indet	indet	indet	no	12.5	61	61	42.33	94.7426	54.83
VP_ARC_002	72	Archaeological	3	2	3_2	indet	indet	indet	no	7.5	61	61	30.5	53.3452	38
VP_ARC_003	73	Archaeological	1	2	1_2	indet	indet	maybe	no	8.5	62	62	59.5	106.167	68
VP_ARC_004	74	Archaeological	4	4	4_4	indet	indet	indet	indet	11.5	32	32	22	42.6153	33.5
VP_ARC_005	75	Archaeological	1	2	1_2	indet	indet	indet	no	8.5	43	43	38.25	74.8073	46.75
VP_ARC_006	76	Archaeological	4	4	4_4	indet	indet	maybe	no	11.5	65	65	25	72.3097	36.5
VP_ARC_007	77	Archaeological	3	1	3_1	indet	indet	indet	no	6.5	19	19	17	40.1387	23.5
VP_ARC_008	78	Archaeological	1	3	1_3	indet	indet	indet	no	12.5	53	53	37	97.3863	49.5
VP_ARC_009	79	Archaeological	4	2	4_2	indet	indet	indet	yes	7.5	48	48	65.2	127.821	72.7
VP_ARC_010	80	Archaeological	4	4	4_4	indet	indet	indet	no	11.5	57	57	46.8	84.7683	58.3
VP_ARC_011	81	Archaeological	4	4	4_4	indet	indet	maybe	no	11.5	40	40	28.4	53.0551	39.9
VP_ARC_013	82	Archaeological	5	2	5_2	indet	indet	Non Smoker	no	0.85	2	2	2.4	17.1365	3.25
VP_ARC_014	83	Archaeological	5	3	5_3	indet	indet	Non Smoker	no	2.5	5	5	3.5	23.2742	6
VP_ARC_015	84	Archaeological	4	2	4_2	indet	indet	Smoker	yes	7.5	35_50	42.5	56.2	111.298	63.7
VP_ARC_016	85	Archaeological	4	3	4_3	indet	indet	maybe	yes	10.5	35_50	42.5	29.5	85.9912	40
VP_ARC_017	86	Archaeological	4	3	4_3	indet	indet	Smoker	no	10.5	35_50	42.5	36.4	86.5751	46.9
VP_ARC_018	87	Archaeological	3	2	3_2	indet	indet	maybe	yes	7.5	35_50	42.5	92.75	199.714	100.25
VP_ARC_020	88	Archaeological	4	3	4_3	indet	indet	Smoker	yes	10.5	35_50	42.5	49	102.003	59.5
